# Supplementary material for: Transcriptional Profiles of Cell Fate Transitions Reveal Early Drivers of Neuronal Apoptosis and Survival
Source: Cells. 2021 Nov 19;10(11):3238. doi: 10.3390/cells10113238 (PMC8620386; doi:10.3390/cells10113238)
Supplement: Supplementary file 1 [file cells-10-03238-s001.zip]

Archive with 1 entries (1 files):
- cells-1448701-supplementary.pdf
